# Supplementary material for: Green Synthesis and Characterization of Silver Nanoparticles from Tinospora cordifolia Leaf Extract: Evaluation of Their Antioxidant, Anti-Inflammatory, Antibacterial, and Antibiofilm Efficacies
Source: Nanomaterials (Basel). 2025 Mar 1;15(5):381. doi: 10.3390/nano15050381 (PMC11901609; doi:10.3390/nano15050381)
Supplement: Supplementary file 1 [file nanomaterials-15-00381-s001.zip]

Archive with 1 entries (1 files):
- nanomaterials-3399959-supplementary.pdf
